# Supplementary material for: Effectiveness of Selenium Supplementation in the Treatment of Graves–Basedow Disease: A Scoping Review
Source: Med Sci (Basel). 2025 Oct 24;13(4):241. doi: 10.3390/medsci13040241 (PMC12641835; doi:10.3390/medsci13040241)
Supplement: Supplementary file 1 [file medsci-13-00241-s001.zip]

Archive with 1 entries (1 files):
- medsci-3900309-supplementary.pdf
